# Supplementary material for: Mixed comparison of different exercise interventions on physical functioning in adult patients with morbid obesity following bariatric surgery: a systematic review and network meta-analysis
Source: Front Endocrinol (Lausanne). 2024 Oct 18;15:1465718. doi: 10.3389/fendo.2024.1465718 (PMC11528213; doi:10.3389/fendo.2024.1465718)
Supplement: Supplementary file 1 [file DataSheet1.zip]

Archive with 3 entries (3 files):
- PRISMA 2020 Checklist.pdf
- Details.xlsx
- Search list.xlsx
