# Supplementary material for: Mixed comparison of different exercise interventions on physical functioning in adult patients with morbid obesity following bariatric surgery: a systematic review and network meta-analysis
Source: Front Endocrinol (Lausanne). 2024 Oct 18;15:1465718. doi: 10.3389/fendo.2024.1465718 (PMC11528213; doi:10.3389/fendo.2024.1465718)
Supplement: Supplementary file 1 [file DataSheet1.zip › Details.xlsx]

## Sheet: Details
Study	Participants			Intervention				Outcome					Main Findings
	Population	Sex	Surgery Included	Name	Age(years)	Protocol	Detail	Index	Endpoint	MEAN	SD	n
Viviane,2012	the group of obese women were: body mass index (BMI) ≥ 40 kg/m2 for more than 5 years who were undergoing a Roux-en-Y GBS, and for group of women eutrophic (EG), inclusion criteria were: 18.5 < BMI < 24.9 kg/m2	only women	Roux-en-Y GBS	eutrophic group	25.0±0.6	None.	no intervention	BMI	baseline	21.8	0.6	12	Both obese groups demonstrated a significant reduction of rMSSD and slower HR kinetics during the 6MWT when compared to the EG. In addition, only the TG demonstrated a significant improvement in HRV indexes, walking distance, faster time constant and mean response time of HR during 6MWT after training (p < 0.05). Morbidly obese women have slower HR kinetics and altered cardiac modulation during s…
									4 months	/	/	12
								6MWT Walking distance (m)	baseline	641	10.4	12
									4 months	/	/	12
				trained group	32.0±4.0	Aerobic training.	Three times per week, for 12 weeks, totaling 36 sessions. Each session consisted of: (1) initial 5 min of stretching and diaphragmatic breathing and awareness of proper posture in front of a mirror in the position standing and sitting, (2) 5 min of warm up on a treadmill at 3 km/h, (3) 40 min of exercise on treadmill with speed and inclination varying according to the behavior of HR.	BMI	baseline	45.5	1.7	9
									4 months	36.5	1.3	9
								6MWT Walking distance (m)	baseline	470	23.9	9
									4 months	515	14	9
				control group	31.0±2.0	Standard care only.	Not undertake any physical activity.	BMI	baseline	43.6	1	10
									4 months	34.2	1.1	10
								6MWT Walking distance (m)	baseline	453	29	10
									4 months	505	10.9	10
Friedrich C,2023	participants were adults aged 18 to 65 years who were planning to undergo either primary gastric bypass or sleeve gastrectomy	Male 33(21.6%),Female 120 (78.4%)	primary gastric bypass or sleeve gastrectomy surgery_x0002_	intervention	44.8±10.8	Nutritional counselling and exercise guidance.	Alongside the standard postoperative follow-up care, participants received a total of 17 nutritional-behavioral tele-counseling sessions in the first 12 months after surgery.The first eight sessions focused on ensuring participants achieved adequate nutrition and engaged in physical activity. Participants were given goals in relation to four key areas: (1) staged meal progression to meet a minimu…	BMI(kg/m2)	baseline	42.1	5.8	79	A lifestyle intervention in the first 12 months following bariatric surgery does not improve weight loss or health outcomes.
									3-months	36	5.1	70
									6-months	34.6	4.7	49
									12-months	31.3	4.7	60
								6-minute walk test (m)	baseline	428.4	64.7	78
									3-months	492.5	71	69
									6-months	506.4	70.1	48
									12-months	530.3	85.5	34
								Sit-to-stand test (s)	baseline	11.1	5.6	78
									3-months	9.5	4.5	70
									6-months	8.4	2.9	49
									12-months	7.8	3.2	67
				control group	43.6±10.5	Standard care only.	No intervention.	BMI(kg/m2)	baseline	42.7	5.7	74
									3-months	36.9	5.5	66
									6-months	33.8	5.2	55
									12-months	32.1	5.5	45
								6-minute walk test (m)	baseline	411.4	56.9	74
									3-months	472.2	60	63
									6-months	482.9	71.8	55
									12-months	492.4	52.7	25
								Sit-to-stand test (s)	baseline	10.5	3.4	72
									3-months	8.2	2	64
									6-months	8.3	3	56
									12-months	7.6	2.4	50
Monika Fagevik Olsén, 2021	Patients slated for LRYGB surgery over 30 months.	49 female(86%) in intervention group , 47 female(73%) in control group	aparoscopic Roux-en-Y gastric bypass	Intervention Group	39.7±11.3	Aerobic exercise of gradually increasing intensity.	Patients in the intervention group received a PAP that was individually prescribed by the physical therapist based on patients’ general multisystem assessment. Patients were to start with low intensity aerobic exercise such as walking during the first three weeks post-operatively. Thereafter, the exercise dose parameters were progressed with the goal of reaching at least 150 minutes of moderately…	BMI	baseline	43.5	4.4	57	Patients in both groups lost considerable weight, had reduced waist circumference, and increased PA (p < .001).Although marked differences between groups were not observed over one year, the intervention group increased its PA 6-months postoperatively, but not at other time points.
									2-months	36.6	3.6	57
									6-months	32.4	3.9	57
									12-months	30	4.3	57
								Systolic blood pressure, mm Hg	Preoperatively	134	14.9	55
									1 year Postoperatively	121.5	14.4	55
								Diastolic blood pressure, mm Hg	Preoperatively	79.2	11.8	55
									1 year Postoperatively	76	8.7	55
				Control Group	40.2±10.8	Standard care only.	The patients in the control group received care that is standard in Sweden. Administered by physical therapists, this included general written and verbal information about the importance of PA and exercise and how to return to an optimal level after surgery.	BMI	baseline	43.1	3.6	64
									2-months	36.4	3	64
									6-months	31.5	3.4	64
									12-months	28.6	3.9	64
								Systolic blood pressure, mm Hg	Preoperatively	133.4	13.5	62
									1 year Postoperatively	131	79.6	62
								Diastolic blood pressure, mm Hg	Preoperatively	78.6	12.2	62
									1 year Postoperatively	74.2	9.9	62
Olfat I. ALI, 2022	Participants in this study was at least 6 months after bariatric surgery.	35 females and 19 males	bariatric surgery	Intervention Group	35.3±8.74	Telehealth supervised home core stabilization program.	Subjects in the study group performed two equal phases of core stabilization exercises 3 days per week, for 8 weeks. The exercise program was adopted from the procedures developed by Narouei et al.Each phase consisted of five exercises repeated in 2 circuits with each exercise performed in 8-15 reps with 5-10s hold based on the subject’s physical ability for each contraction. Thirty seconds of re…	6 MWT (m)	Baseline	458	28.5	28	Eight weeks of a home-based telehealth core exercise program improves core endurance, postural stability, and aerobic capacity in patients after BS.
									Post treatment	492	33.3	28
				Control Group	32.9±8.75	Standard care only.	Participants in the control group did not perform any core exercises.	6 MWT (m)	Baseline	456.88	33.8	26
									Post treatment	454.31	32.7	26
María José Aguilar-Cordero ,2022	Inclusion criteria consisted of obese patients aged between 18–60 years old with no absolute contraindications to practice physical exercise , awaiting bariatric surgery, with weight <180 kg and residency in Talca city.	21 were allocated to EG group (6 men and 15 women) and 22 were allocated to CG (5 men and 17 women)	sleeve gastrectomy	Intervention Group	37.83 ± 7.43	Moderateintensity physical exercise intervention.	Preparatory series of exercises were performed one week before the physical exercise program was conducted. These series consisted of repetitions of exercises performed at an increasing pace until reaching the aimed intensity.Patients walked at 54% of their physical capacity and frequency resistance in the walking treadmill. Training intensity was increased to 59% until finishing the aerobic trai…	BMI	Preoperatory Stage	35.52	3.34	21	Physical exercise in obese patients undergoing bariatric surgery increased functional capacity independently of weight losses resulting from bariatric surgery.
									One Month	30.95	3.26	21
									Six Months	26.05	2.95	21
								Base blood pressure Systolic	Preoperatory Stage	120.58	6.2	21
									One Month	109.08	5.2	21
									Six Months	109	8.4	21
								Base blood pressure Diastolic	Preoperatory Stage	82.33	12.4	21
									One Month	74	5.3	21
									Six Months	70.92	8.1	21
				Control Group	35.09 ± 4.84	Standard care only.	Participants in the control group did not perform any core exercises.	BMI	Preoperatory Stage	36.73	3.31	22
									One Month	31.41	3.75	22
									Six Months	24.32	3.16	22
								Base blood pressure Systolic	Preoperatory Stage	122.18	16.9	22
									One Month	117.18	14.1	22
									Six Months	109.73	14.1	22
								Base blood pressure Diastolic	Preoperatory Stage	84.73	15.45	22
									One Month	74.73	9.1	22
									Six Months	76.55	8.7	22
Ziqi Ren,2021	(1) obese adults (age ≥ 18 years; body mass index (BMI) ≥ 28.0 kg/m2 ); (2) adults who underwent initial Roux-en-Y gastric bypass (RYGB), sleeve gastrectomy , or +jejunojejunal bypass ; (3) adults who could com_x0002_municate and read in Mandarin; and (4) adults who were will_x0002_ing to undergo intervention and follow-up. All participants completed a health assessment and treadmill exercise tes…	60 were allocated to EG group (16 men and 44 women) and 60 were allocated to CG (25 men and 35 women)	initial Roux-en-Y gastric bypass (RYGB), sleeve gastrectomy (SG), or SG + jejunojejunal bypass (SG+JJB)	Intervention Group	28.8±7.2	TTM-based intervention program.	In addition to the routine care described above for the control group, the intervention group underwent a TTM-based intervention program conducted by researchers, targeting the participants’ exercise behaviors and health needs.	6MWD, m	baseline	488.7	46.6	60	Retention rates for the interventions were 91.7% for the intervention group and 90.0% for the control group. Compared with the control group, the 12-week TTM-based intervention significantly helped participants advance through ESCs, demon_x0002_strate higher ESE, perceive more benefits and fewer barriers to exercise, and show higher exercise adherence and better physical function afterward (all P…
									4 weeks	512.1	48.8	60
									12 weeks	556.3	53.7	60
								Systolic BP, mmHg	baseline	135.6	15.7	60
									4 weeks	119.7	18.1	60
									12 weeks	114.1	10..4	60
								Diastolic BP, mmHg	baseline	86.5	11.8	60
									4 weeks	77.5	9.3	60
									12 weeks	73.8	10	60
								BMI, kg/m2	baseline	39.8	7.9	60
									4 weeks	34.8	7.7	60
									12 weeks	30.8	7.1	60
				Control Group	30.5±9.2	Standard care only.	Participants in the control group received only routine care from the hospital, including comprehensive evaluation by physicians before surgery, discussing the selection of surgery type with physicians, viewing micro-videos, and reading pamphlets to educate them_x0002_selves on preoperative preparation and postoperative care.	6MWD, m	baseline	498	49.9	60
									4 weeks	485.5	56.5	60
									12 weeks	511.6	45.3	60
								Systolic BP, mmHg	baseline	135	14.8	60
									4 weeks	127.5	13.8	60
									12 weeks	121.1	12.9	60
								Diastolic BP, mmHg	baseline	84.2	11.9	60
									4 weeks	79.6	9.7	60
									12 weeks	77.6	11.1	60
								BMI, kg/m2	baseline	38.9	6.6	60
									4 weeks	34.2	5.8	60
									12 weeks	31.2	5.4	60
Gersiel Nascimento de Oliveira Júnior, 2021	Men and women who had Roux-en-Y gastric bypass (n = 50) and sleeve gastrectomy (n = 17) within the past 12 months and had not been presently involved in exercise training were eligible.	33 were allocated to EG group (5 men and 28 women) and 37 were allocated to CG (6 men and 31 women)	Roux-en-Y gastric bypass and sleeve gastrectomy	Intervention Group	47.5 ± 11.6	Semi-supervised training.	Intervention Group underwent a 3-month, 3-times-a-week, semi-supervised training program. Sessions consisted of a 5-min light warm-up followed by seven strengthening exercises and aerobic exercise through remote guidance.	BMI (kg m2)	Baseline	36	6.8	15	The intervention was overall ineffective, except for slight, but significant improvements in selected functional outcomes. The attrition rate was high and the compliance to training was unexpectedly low, suggesting that patients may have found it difficult to adhere to the program.
									Follow-up	34.7	6.2	15
								TST− 30 s (rep)	Baseline	12.8	2.2	13
									Follow-up	15	2.6	13
								SBP (mmHg)	Baseline	119.9	18.6	15
									Follow-up	115.5	15.3	15
								DBP (mmHg)	Baseline	82	14.8	15
									Follow-up	78.2	11.3	15
				Control Group	47.3±10.9	Standard care only.	The control group received no intervention.	BMI (kg m2)	Baseline	35.3	6.7	27
									Follow-up	34.1	6.3	27
								TST− 30 s (rep)	Baseline	13.4	2.5	23
									Follow-up	13.8	2.5	23
								SBP (mmHg)	Baseline	127.9	22.4	27
									Follow-up	125.2	18.4	27
								DBP (mmHg)	Baseline	83.8	13	27
									Follow-up	76.1	13.1	27
Audrey Auclair, 2019	severely obese patients planned to undergo biliopancreatic diversion with duodenal switch (n=30) or sleeve gastrectomy (n=30) were recruited.Patients were included if they were between 18 and 65 years of age, <200 kg, and interested in participating in a supervised exercise training program.	Male 13(22%),Female 45 (78%)	duodenal switch or sleeve gastrectomy	Intervention Group	46.1±6.1	Supervised training program.	Patients included in the exercise group followed a supervised training program for a minimum of 1 hour, 3 times a week for 12 weeks starting 3 months after surgery. The training was divided into: 1) 35 minutes of moderate to vigorous aerobic exercise with an additional warm-up and cool-down sessions of 3 to 5 minutes, 2) 25 minutes of strength exercises targeting largest muscle groups, including …	Body mass index, kg/m2	baseline	46.8	6.5	36	Twelve weeks of supervised aerobic and resistance training program initiated 3 months after bariatric surgery has an added benefit on improving cardiorespiratory fitness and preserves leg muscle mass in severely obese patients. The training-mediated improvement in V̇ O2peak with was explained by improvement in ventilatory control and cardiac reserve.
									3 months	37.9	5.4	36
									6 months	32.6	5	36
								Maximal SBP, mm Hg	baseline	196	20	36
									3 months	184	38	36
									6 months	192	34	36
								Maximal DBP, mm Hg	baseline	76	11	36
									3 months	77	8	36
									6 months	76	13	36
				Control Group		Standard care only.	The control group received usual care and general advices regarding physical activity.	Body mass index, kg/m2	baseline	44.3	5	17
									3 months	36.5	3.9	17
									6 months	31.9	3.9	17
								Maximal SBP, mm Hg	baseline	200	22	17
									3 months	194	16	17
									6 months	185	27	17
								Maximal DBP, mm Hg	baseline	70	11	17
									3 months	76	12	17
									6 months	75	12	17
Isabelle Tardif, 2020	Sixty severely obese men and women (biliopancreatic diver_x0002_sion with duodenal switch = 30, sleeve gastrectomy = 30), aged between 18 and 65 years, were prospectively recruited.	34 were allocated to EG group (8 men and 26 women) and 15 were allocated to CG (4 men and 11 women).	sleeve gastrectomy (SG) (n =24) and biliopancreatic diversion with duodenal switch (BPD-DS) (n = 25).	Intervention Group	41.6 ± 11.7	Supervised exercise training program.	The exercise group followed a 12-week supervised exercise training program of 1 h, three times a week, starting 3 months after the surgery. The exercise training program was divided into (1) 35 min of moderate aerobic exercise training and (2) 25 min of resistance exercise training.	BMI, kg/m2	baseline	46.4	6.5	34	Results showed a beneficial effect of a 12-week supervised exercise-training program in bariatric surgery patients showing similar weight loss on HDL-cholesterol levels without additional effect on LDL-cholesterol levels.
									3 months	37.7	5.4	34
									6 months	32.5	5	34
									12 months	28.1	4.9	34
				Control Group	39.3 ± 10.7	Standard care only.	No specific diet intervention was performed other than the usual post_x0002_operative dietary and lifestyle recommendations by health care professionals associated to the bariatric surgery clinic.	BMI, kg/m2	baseline	45	5.1	15
									3 months	37.2	3.7	15
									6 months	32.5	3.7	15
									12 months	27.7	3.7	15
A. Marc-Hernández, 2020	21 patients underwent sleeve gastrectomy after a 3-year follow-up.	EG, n=10(male 1, female 7 ); CG, n=8(mael 3, female 7)	sleeve gastrectomy	Intervention Group	47.3±6.5	Supervised exercise program.	The IG performed a 5-months of supervised exercise program.	BMI (kg·m−²)	Pre	34.4	7	10	In the medium-term after sleeve gastrectomy exercise may contribute to prevent weight regain and to reduce fat mass, glycaemia, and blood cholesterol.
									Post	33.9	4.3	10
				Control Group	43.7±11.4	Standard care only.	The CG followed the usual care.	BMI (kg·m−²)	Pre	32.8	4.3	8
									Post	33.4	4.3	8
Jean-Michel Oppert, 2018	Inclusion criteria were female gender, age between 18 and 65 years, place of residence in Paris or its region, and BMI of 40 kg/m2 or higher or BMI of 35 kg/m2 or higher with at least one obe_x0002_sity comorbidity.	76 women, no men.	Roux-en-Y gastric bypass	Protein intake, and supervised strength training group.	40.9±10.8	Additional protein intake and supervised resistance training.	Receive usual care, additional protein intake, and supervised resistance training.	BMI	Pre	45.2	5.2	23	Loss over time in lean body mass did not differ between groups.Loss in muscle strength observed after bariatric surgery can be overcome by resistance training with additional protein intake.
									Post	35.1	7.3	11
				Protein intake group	42.5±8.7	Receive usual care and additional oral protein intake.	Receive usual care and additional oral protein intake.	BMI	Pre	43.3	6	31
									Post	33.1	8.1	14
				Control Group	43.9±10.7	Standard care only.	Receive usual care with regular medical and nutritional follow-up.	BMI	Pre	43.6	6.2	22
									Post	33.1	8.3	22
Lene Hymøller Mundbjerg, 2018	Participants eligible for RYGB according to the guidelines issued by Danish Regions (BMI > 35 with obesity-related disease or BMI > 50 with obesity-related social or physical complications) were recruited among patients referred to bariatric surgery at the Hospital of South_x0002_west Jutland, Denmark.	32 were allocated to EG group (11 men and 20 women) and 28 were allocated to CG (7 men and 21 women).	Roux-en-Y gastric bypass	Intervention Group	42.3±9.4	Supervised physical training.	The intervention lasted for 26 consecutive weeks and consisted of two weekly supervised physical training sessions, each of 40 minutes’ duration. The exercise program was strictly described as including 15 minutes of bicycle training followed by 10 minutes of resistance training for the upper extremities. Finally, the session was completed with 15 minutes of training in which the subjects could c…	BMI (kg/m2 )	Pre	43.1	6.7	32	RYGB significantly reduced body weight and improved cardiovascular risk markers (all P < 0.01). The supervised physical training intervention resulted in a 4.2-kg lower body weight in INT compared with CON at the study end. The high-density lipoprotein concentration was significantly higher in INT than in CON at the termination of the intervention, but this was not maintained at the 24-months exa…
									6 months	33.3	6.2	32
									12 months	30.6	5.7	27
									24 months	30.1	5.8	22
								Systolic BP (mm Hg)	Pre	130	15.6	32
									6 months	124.4	18.1	32
									12 months	121.9	14.4	27
									24 months	123.9	22	22
								Diastolic BP (mm Hg)	Pre	68.7	10	32
									6 months	70.8	10.9	32
									12 months	70.6	11	27
									24 months	70.8	11.9	22
				Control Group	42.4±9.0	Standard care only.	Subjects in CON received standard information about the importance of physical activity after RYGB. There were no restrictions onthe amount of physical activity in CON.	BMI (kg/m2 )	Pre	42.8	5.5	28
									6 months	34	5.4	28
									12 months	31.8	5	25
									24 months	32.6	5.2	20
								Systolic BP (mm Hg)	Pre	125.2	14.2	28
									6 months	121.4	13.4	28
									12 months	122	14	25
									24 months	125.9	16	20
								Diastolic BP (mm Hg)	Pre	68.2	9.7	28
									6 months	68	9	28
									12 months	71	11.9	25
									24 months	73.2	8.7	20
L. H. Mundbjerg, 2018	Participants eligible for RYGB according to the guidelines issued by Danish Regions (BMI > 35 with obesity-related disease or BMI > 50 with obesity-related social or physical complications) were recruited among patients referred to bariatric surgery at the Hospital of South_x0002_west Jutland, Denmark.	32 were allocated to EG group (11 men and 20 women) and 28 were allocated to CG (7 men and 21 women).	Roux-en-Y gastric bypass	Intervention Group	42.3±9.1	Supervised physical training sessions.	The intervention lasted for 26 consecutive weeks and consisted of two weekly supervised physical training sessions, each of 40 minutes’ duration. The exercise program was strictly described as including 15 minutes of bicycle training followed by 10 minutes of resistance training for the upper extremities. Finally, the session was completed with 15 minutes of training in which the subjects could c…	BMI (kg m−2 )	Pre	43	6.1	60	RYGB surgery alone has no effect on aerobic capacity, but decreases MS and improves physical function during the first 6 months following surgery. Supervised physical training following RYGB surgery is feasible and improves all three measures of physical capacity. However, the positive effects were not maintained at 12 months after termination of the supervised physical training sessions.
									6 months	33.3	6.2	32
									12 months	30.5	5.7	27
									24 months	30.1	5.8	22
								STS (number of reps in 30 s)	Pre	13.7	2.8	60
									6 months	15	3.5	32
									12 months	16.1	3.2	27
									24 months	16.6	4	22
								SCT (number of reps in 1 min)	Pre	6.3	1.6	60
									6 months	7.1	1.5	32
									12 months	7.8	1.58	27
									24 months	8	1.7	22
				Control Group		Standard care only.	Subjects in CON received standard information about the importance of physical activity after RYGB. There were no restrictions onthe amount of physical activity in CON.	BMI (kg m−2 )	Pre	43	6.1	60
									6 months	34.1	5.4	28
									12 months	31.8	5	25
									24 months	32.6	5.2	20
								STS (number of reps in 30 s)	Pre	13.7	2.8	60
									6 months	16.1	3.8	28
									12 months	16.8	3.7	25
									24 months	16.9	4.2	20
								SCT (number of reps in 1 min)	Pre	6.3	1.6	60
									6 months	6.9	1.5	28
									12 months	7.2	1.6	25
									24 months	7.4	1.9	20
Alireza Hassannejad, 2017	Sixty white patients (15 male and 45 female), aged 20–50-year-olds, were recruited and underwent Roux-en-Y gastric bypass (n = 27) surgery or sleeve gastrectomy (n = 33) at three hospitals by one bariatric surgeon, between December 2015 and July 2016.The study sample included patients with BMI ≥35 kg/m2.	20 were allocated to CG group (4 men and 16 women) and 20 were allocated to AG (5 men and 15 women) and 20 were allocated to ASG (6 men and 14 women).	Roux-en-Y gastric bypass surgery or sleeve gastrectomy.	Control Group	36.7±6.2	Standard care only.	No exercise was prescribed to the control group.	BMI	Before	46.6	7.1	19	In conclusion, 12 weeks of aerobic or aerobic-strength exercise after bariatric surgery leads to greater weight and fat mass reduction in obese individuals with BMI ≥35 kg/m2. Doing exercise after surgery is more effective for improving the aer_x0002_obic performance than surgery alone. Moreover, adding strength exercise to aerobic exercise after bariatric surgery reduces muscle mass loss and inc…
									After	38.1	7.4	19
								12MWRT	Before	540.6	177.4	15
									After	757.5	181.7	15
								Sit-to-stand test	Before	7.8	5.3	15
									After	17	6.2	15
				Aerobic Group	33.3±8.4	Walking during the first 4 weeks after surgery and gradually increase speed.	Aerobic Group were conducted to do walking during the first 4 weeks after surgery and gradually increase speed in tolerated threshold. The individuals were asked to walk 150 min per week according to the recommendations of American College of Sports Medicine. From week 5 to 12, total time of walking increased to 150–200 min/week, 3–5 days/week with moderate intensity.	BMI	Before	48.1	6.7	18
									After	38.6	6.4	18
								12MWRT	Before	702.2	185.1	18
									After	973.8	156.9	18
								Sit-to-stand test	Before	13.6	6.6	18
									After	22.2	8.4	18
				Aerobic-strength Group	35.4±8.1	Walking and doing three sessions of strength exercise 20–30 min.	Aerobic-strength Group were conducted to do walking during the first 4 weeks after surgery and gradually increase speed in tolerated threshold. The individuals were asked to walk 150 min per week according to the recommendations of American College of Sports Medicine. From week 5 to 12, total time of walking increased to 150–200 min/week, 3–5 days/week with moderate intensity. Moreover, all subje…	BMI	Before	43	3..9	18
									After	34.2	3.4	18
								12MWRT	Before	776	105.1	16
									After	1070	141.7	16
								Sit-to-stand test	Before	15.3	4.6	16
									After	24.6	6	16
Meena Shah, 2011	Eligibility requirements included meeting the class 2 (BMI: 35.5–39.9kg/m2) or class 3 (BMI: ≥40kg/m2) obesity criteria, exercising <20min/day within the previous 3 months, undergone bariatric surgery at least 3 months earlier, and being 18–65 years old.	12 were allocated to CG group (1 men and 11 women) and 21 were allocated to AG (2 men and 19 women).	Roux-en-Y gastric bypass (RYGB) and gastric banding (GB)	Intervention Group	47.3 ± 10.0	Moderate-intensity aerobic exercise at 60–70% of maximal oxygen consumption.	The exercise goal in the HVEP group was to expend ≥ 2,000 kcal/week in moderate-intensity aerobic exercise at 60–70% of maximal oxygen consumption. The subjects were instructed to achieve these goals gradually and were asked to expend 500 kcal during the first week and increase by 500 kcal every week until they achieved their goal of ≥ 2,000 kcal/week. Each subject was asked to exercise on the tr…	SBP (mmHg)	baseline	119.6	9.6	20	Both groups reported significant improvement in some quality-of-life scales. Changes in weight, energy and macronutrient intake, resting energy expenditure (REE), fasting lipids and glucose, and fasting and postprandial insulin concentrations were not different between the two groups. HVEP is feasible in about 50% of the patients and enhances physical fitness and reduces postprandial blood glucos…
									6 weeks	116.7	11.8	20
									12 weeks	117.6	9.6	20
								DBP (mmHg)	baseline	76.1	7.2	20
									6 weeks	75.1	7.3	20
									12 weeks	72.2	7.5	20
				Control Group	53.9± 8.8	Standard care only.	All patients were counseled to limit energy intake.	SBP (mmHg)	baseline	113.5	6.4	8
									6 weeks	120.3	11.3	8
									12 weeks	116.2	10.8	8
								DBP (mmHg)	baseline	71.5	6.4	8
									6 weeks	74.8	8.4	8
									12 weeks	73.1	8.9	8
