# Supplementary material for: Mixed comparison of different exercise interventions on physical functioning in adult patients with morbid obesity following bariatric surgery: a systematic review and network meta-analysis
Source: Front Endocrinol (Lausanne). 2024 Oct 18;15:1465718. doi: 10.3389/fendo.2024.1465718 (PMC11528213; doi:10.3389/fendo.2024.1465718)
Supplement: Supplementary file 1 [file DataSheet1.zip › Search list.xlsx]

## Sheet: Cochrane
Search Name:
Date Run:	20/01/2024 12:45:42
Comment:
ID	Search	Hits
#21	MeSH descriptor: [Bariatric Surgery] explode all trees	1685
#22	MeSH descriptor: [Gastrectomy] explode all trees	1613
#23	MeSH descriptor: [Gastric Bypass] explode all trees	716
#24	MeSH descriptor: [Biliopancreatic Diversion] explode all trees	40
#25	MeSH descriptor: [Gastroplasty] explode all trees	222
#26	('Bariatric Surgery' OR 'Surgeries, Bariatric' OR 'Surgery, Bariatric' OR 'Metabolic Surgery' OR 'Metabolic Surgeries' OR 'Surgeries, Metabolic' OR 'Surgery, Metabolic' OR 'Bariatric Surgical Procedures' OR 'Bariatric Surgical Procedure' OR 'Procedure, Bariatric Surgical' OR 'Procedures, Bariatric Surgical' OR 'Surgical Procedure, Bariatric' OR 'Surgical Procedures, Bariatric' OR 'Bariatric Surge…	19075
#27	#21 OR #22 OR #23 OR #24 OR #25 OR #26	19200
#28	MeSH descriptor: [Obesity, Morbid] explode all trees	1709
#29	MeSH descriptor: [Body Mass Index] explode all trees	12475
#30	('Morbid Obesity' OR 'Body Mass Index' OR 'Morbid Obesities' OR 'Obesities, Morbid' OR 'Obesity, Severe' OR 'Obesities, Severe' OR 'Severe Obesities' OR 'Severe Obesity' OR 'Morbid Obesity' OR 'Index, Body Mass' OR 'Quetelet Index' OR 'Index, Quetelet' OR 'Quetelet's Index' OR 'Quetelets Index'):ti,ab,kw (Word variations have been searched)	65874
#31	#28 OR #29 OR #30	65874
#32	MeSH descriptor: [Exercise] explode all trees	38890
#33	MeSH descriptor: [Walking] explode all trees	8560
#34	('exercise*' OR 'training*' OR 'walk*' OR 'physical activit*' OR 'aerobic capacit*'):ti,ab,kw (Word variations have been searched)	261931
#35	#32 OR #33 OR #34	262913
#36	MeSH descriptor: [Randomized Controlled Trial] explode all trees	25729
#37	('randomized controlled trial' OR 'Clinical Trials, Randomized' OR 'Trials, Randomized Clinical' OR 'Controlled Clinical Trials, Randomized'):ti,ab,kw (Word variations have been searched)	900149
#38	#36 OR #37	900149
#39	#27 AND #31 AND #35 AND #38	367

## Sheet: Embase
No.	Query	Results	Date
#13	#3 AND #6 AND #9 AND #12	225	2024-01-20
#12	#10 OR #11	834656	2024-01-20
#11	'randomized controlled trial':ab,ti OR 'clinical trials, randomized':ab,ti OR 'trials, randomized clinical':ab,ti OR 'controlled clinical trials, randomized':ab,ti	142252	2024-01-20
#10	'randomized controlled trial'/exp	805977	2024-01-20
#9	#7 OR #8	1866502	2024-01-20
#8	'exercise*':ab,ti OR 'training*':ab,ti OR 'walk*':ab,ti OR 'physical activit*':ab,ti OR 'aerobic capacit*':ab,ti	1464358	2024-01-20
#7	'exercise'/exp OR 'training'/exp OR 'walking'/exp OR 'walk test'/exp OR 'physical activity'/exp OR 'aerobic capacity'/exp	1026383	2024-01-20
#6	#4 OR #5	729623	2024-01-20
#5	'body mass index':ab,ti OR 'morbid obesities':ab,ti OR 'obesities, morbid':ab,ti OR 'obesity, severe':ab,ti OR 'obesities, severe':ab,ti OR 'severe obesities':ab,ti OR 'severe obesity':ab,ti OR 'morbid obesity':ab,ti OR 'index, body mass':ab,ti OR 'quetelet index':ab,ti OR 'index, quetelet':ab,ti OR 'quetelets index':ab,ti	372808	2024-01-20
#4	'morbid obesity'/exp OR 'severe obesity'/exp OR 'body mass'/exp	675307	2024-01-20
#3	#1 OR #2	143702	2024-01-20
#2	'bariatric surgery':ab,ti OR 'surgeries, bariatric':ab,ti OR 'surgery, bariatric':ab,ti OR 'metabolic surgery':ab,ti OR 'metabolic surgeries':ab,ti OR 'surgeries, metabolic':ab,ti OR 'surgery, metabolic':ab,ti OR 'bariatric surgical procedures':ab,ti OR 'bariatric surgical procedure':ab,ti OR 'procedure, bariatric surgical':ab,ti OR 'procedures, bariatric surgical':ab,ti OR 'surgical procedure, b…	103391	2024-01-20
#1	'bariatric surgery'/exp OR 'gastrectomy'/exp OR 'sleeve gastrectomy'/exp OR 'gastric bypass surgery'/exp OR 'biliopancreatic bypass'/exp OR 'gastric banding'/exp OR 'gastroplasty'/exp	134312	2024-01-20

## Sheet: Pubmed
Search number	Query	Sort By	Filters	Search Details	Results	Time
13	#3 AND #6 AND #9 AND #12			("Bariatric Surgery"[MeSH Terms] OR ("surgeries bariatric"[Title/Abstract] OR "surgery bariatric"[Title/Abstract] OR "metabolic surgery"[Title/Abstract] OR "metabolic surgeries"[Title/Abstract] OR "surgeries metabolic"[Title/Abstract] OR "surgery metabolic"[Title/Abstract] OR "bariatric surgical procedures"[Title/Abstract] OR "bariatric surgical procedure"[Title/Abstract] OR (("methods"[MeSH Term…	57	08:11:36
14	#3 AND #6 AND #9			("Bariatric Surgery"[MeSH Terms] OR ("surgeries bariatric"[Title/Abstract] OR "surgery bariatric"[Title/Abstract] OR "metabolic surgery"[Title/Abstract] OR "metabolic surgeries"[Title/Abstract] OR "surgeries metabolic"[Title/Abstract] OR "surgery metabolic"[Title/Abstract] OR "bariatric surgical procedures"[Title/Abstract] OR "bariatric surgical procedure"[Title/Abstract] OR (("methods"[MeSH Term…	904	08:11:26
12	#10 OR #11			"Randomized Controlled Trials as Topic"[MeSH Terms] OR "randomized controlled trial"[Title/Abstract] OR "clinical trials randomized"[Title/Abstract] OR "trials randomized clinical"[Title/Abstract] OR "controlled clinical trials randomized"[Title/Abstract]	276071	08:09:30
11	'randomized controlled trial'[Title/Abstract] OR 'Clinical Trials, Randomized'[Title/Abstract] OR 'Trials, Randomized Clinical'[Title/Abstract] OR 'Controlled Clinical Trials, Randomized'[Title/Abstract]			"randomized controlled trial"[Title/Abstract] OR "clinical trials randomized"[Title/Abstract] OR "trials randomized clinical"[Title/Abstract] OR "controlled clinical trials randomized"[Title/Abstract]	117102	08:09:16
10	"Randomized Controlled Trials as Topic"[Mesh]	Most Recent		"Randomized Controlled Trials as Topic"[MeSH Terms]	170098	08:08:29
9	#7 OR #8			"Exercise"[MeSH Terms] OR ("Exercise"[Title/Abstract] OR "training"[Title/Abstract] OR "walk"[Title/Abstract] OR "physical activit"[Title/Abstract] OR (("aerobic"[All Fields] OR "aerobically"[All Fields] OR "bacteria, aerobic"[MeSH Terms] OR ("bacteria"[All Fields] AND "aerobic"[All Fields]) OR "aerobic bacteria"[All Fields] OR "aerobe"[All Fields] OR "aerobes"[All Fields] OR "Exercise"[MeSH Term…	993185	08:03:19
8	'exercise*'[Title/Abstract] OR 'training*'[Title/Abstract] OR 'walk*'[Title/Abstract] OR 'physical activit*'[Title/Abstract] OR 'aerobic capacit*'[Title/Abstract]			"exercise"[Title/Abstract] OR "training"[Title/Abstract] OR "walk"[Title/Abstract] OR "physical activit"[Title/Abstract] OR (("aerobic"[All Fields] OR "aerobically"[All Fields] OR "bacteria, aerobic"[MeSH Terms] OR ("bacteria"[All Fields] AND "aerobic"[All Fields]) OR "aerobic bacteria"[All Fields] OR "aerobe"[All Fields] OR "aerobes"[All Fields] OR "exercise"[MeSH Terms] OR "exercise"[All Fields…	882834	08:02:40
7	"Exercise"[Mesh]	Most Recent		"Exercise"[MeSH Terms]	252263	08:00:11
6	#4 OR #5			"obesity, morbid"[MeSH Terms] OR "Body Mass Index"[MeSH Terms] OR ("morbid obesities"[Title/Abstract] OR (("obeses"[All Fields] OR "obesity"[MeSH Terms] OR "obesity"[All Fields] OR "obese"[All Fields] OR "obesities"[All Fields] OR "obesity s"[All Fields]) AND "morbid"[Title/Abstract]) OR "obesity severe"[Title/Abstract] OR (("obeses"[All Fields] OR "obesity"[MeSH Terms] OR "obesity"[All Fields] O…	196247	07:55:58
5	'Morbid Obesities'[Title/Abstract] OR 'Obesities, Morbid'[Title/Abstract] OR 'Obesity, Severe'[Title/Abstract] OR 'Obesities, Severe'[Title/Abstract] OR 'Severe Obesities'[Title/Abstract] OR 'Severe Obesity'[Title/Abstract] OR 'Morbid Obesity'[Title/Abstract] OR 'Index, Body Mass'[Title/Abstract] OR 'Quetelet Index'[Title/Abstract] OR 'Index, Quetelet'[Title/Abstract] OR 'Quetelet's Index'[Title/…			"morbid obesities"[Title/Abstract] OR (("obeses"[All Fields] OR "obesity"[MeSH Terms] OR "obesity"[All Fields] OR "obese"[All Fields] OR "obesities"[All Fields] OR "obesity s"[All Fields]) AND "morbid"[Title/Abstract]) OR "obesity severe"[Title/Abstract] OR (("obeses"[All Fields] OR "obesity"[MeSH Terms] OR "obesity"[All Fields] OR "obese"[All Fields] OR "obesities"[All Fields] OR "obesity s"[All…	37541	07:55:32
4	("Obesity, Morbid"[Mesh]) OR "Body Mass Index"[Mesh]	Most Recent		"obesity, morbid"[MeSH Terms] OR "Body Mass Index"[MeSH Terms]	171996	07:53:58
3	#1 OR #2			"Bariatric Surgery"[MeSH Terms] OR ("surgeries bariatric"[Title/Abstract] OR "surgery bariatric"[Title/Abstract] OR "metabolic surgery"[Title/Abstract] OR "metabolic surgeries"[Title/Abstract] OR "surgeries metabolic"[Title/Abstract] OR "surgery metabolic"[Title/Abstract] OR "bariatric surgical procedures"[Title/Abstract] OR "bariatric surgical procedure"[Title/Abstract] OR (("methods"[MeSH Terms…	73486	07:52:01
2	'Surgeries, Bariatric'[Title/Abstract] OR 'Surgery, Bariatric'[Title/Abstract] OR 'Metabolic Surgery'[Title/Abstract] OR 'Metabolic Surgeries'[Title/Abstract] OR 'Surgeries, Metabolic'[Title/Abstract] OR 'Surgery, Metabolic'[Title/Abstract] OR 'Bariatric Surgical Procedures'[Title/Abstract] OR 'Bariatric Surgical Procedure'[Title/Abstract] OR 'Procedure, Bariatric Surgical'[Title/Abstract] OR 'Pr…			"surgeries bariatric"[Title/Abstract] OR "surgery bariatric"[Title/Abstract] OR "metabolic surgery"[Title/Abstract] OR "metabolic surgeries"[Title/Abstract] OR "surgeries metabolic"[Title/Abstract] OR "surgery metabolic"[Title/Abstract] OR "bariatric surgical procedures"[Title/Abstract] OR "bariatric surgical procedure"[Title/Abstract] OR (("methods"[MeSH Terms] OR "methods"[All Fields] OR "Proce…	56911	07:51:11
1	"Bariatric Surgery"[Mesh]	Most Recent		"Bariatric Surgery"[MeSH Terms]	34404	07:48:21

## Sheet: Web of Science
Entitlements	#	Search Query	Database	Results	Date Run
- WOS: 1975 to 2024 - CSCD: 1989 to 2024 - GRANTS: 1953 to 2024 - KJD: 1980 to 2024 - MEDLINE: 1950 to 2024 - PPRN: 1991 to 2024 - PQDT: 1637 to 2024 - SCIELO: 2002 to 2024	1	'Bariatric Surgery' OR 'Surgeries, Bariatric' OR 'Surgery, Bariatric' OR 'Metabolic Surgery' OR 'Metabolic Surgeries' OR 'Surgeries, Metabolic' OR 'Surgery, Metabolic' OR 'Bariatric Surgical Procedures' OR 'Bariatric Surgical Procedure' OR 'Procedure, Bariatric Surgical' OR 'Procedures, Bariatric Surgical' OR 'Surgical Procedure, Bariatric' OR 'Surgical Procedures, Bariatric' OR 'Bariatric Surger…	All Databases	273821	Sat Jan 20 2024 21:39:13 GMT+0800 (中国标准时间)
- WOS: 1975 to 2024 - CSCD: 1989 to 2024 - GRANTS: 1953 to 2024 - KJD: 1980 to 2024 - MEDLINE: 1950 to 2024 - PPRN: 1991 to 2024 - PQDT: 1637 to 2024 - SCIELO: 2002 to 2024	2	'Morbid Obesity' OR 'Body Mass Index' OR 'Morbid Obesities' OR 'Obesities, Morbid' OR 'Obesity, Severe' OR 'Obesities, Severe' OR 'Severe Obesities' OR 'Severe Obesity' OR 'Morbid Obesity' OR 'Index, Body Mass' OR 'Quetelet Index' OR 'Index, Quetelet' OR 'Quetelet's Index' OR 'Quetelets Index' (Topic) and Preprint Citation Index (Exclude – Database)	All Databases	585581	Sat Jan 20 2024 21:41:47 GMT+0800 (中国标准时间)
- WOS: 1975 to 2024 - CSCD: 1989 to 2024 - GRANTS: 1953 to 2024 - KJD: 1980 to 2024 - MEDLINE: 1950 to 2024 - PPRN: 1991 to 2024 - PQDT: 1637 to 2024 - SCIELO: 2002 to 2024	3	'exercise*' OR 'training*' OR 'walk*' OR 'physical activit*' OR 'aerobic capacit*' (Topic) and Preprint Citation Index (Exclude – Database)	All Databases	3790095	Sat Jan 20 2024 21:42:30 GMT+0800 (中国标准时间)
- WOS: 1975 to 2024 - CSCD: 1989 to 2024 - GRANTS: 1953 to 2024 - KJD: 1980 to 2024 - MEDLINE: 1950 to 2024 - PPRN: 1991 to 2024 - PQDT: 1637 to 2024 - SCIELO: 2002 to 2024	4	'randomized controlled trial' OR 'Clinical Trials, Randomized' OR 'Trials, Randomized Clinical' OR 'Controlled Clinical Trials, Randomized' (Topic) and Preprint Citation Index (Exclude – Database)	All Databases	1005361	Sat Jan 20 2024 21:43:07 GMT+0800 (中国标准时间)
- WOS: 1975 to 2024 - CSCD: 1989 to 2024 - GRANTS: 1953 to 2024 - KJD: 1980 to 2024 - MEDLINE: 1950 to 2024 - PPRN: 1991 to 2024 - PQDT: 1637 to 2024 - SCIELO: 2002 to 2024	5	#1 AND #2 AND #3 AND #4 and Preprint Citation Index (Exclude – Database)	All Databases	550	Sat Jan 20 2024 21:43:26 GMT+0800 (中国标准时间)
